# Supplementary material for: Using non-exceedance probabilities of policy-relevant malaria prevalence thresholds to identify areas of low transmission in Somalia
Source: Malar J. 2018 Feb 20;17:88. doi: 10.1186/s12936-018-2238-0 (PMC5819647; doi:10.1186/s12936-018-2238-0)
Supplement: Supplementary file 2 — Additional file 2. Model outputs per region. [file 12936_2018_2238_MOESM2_ESM.csv]

Region	Year	NEP PfPR 2-10 < 1%	NEP PfPR 2-10 < 5%	Predicitons PfPR 2-10	Std. errors PfPR 2-10
Awdal	2005	0	32.6	8.572	5.974
Bakool	2005	0	9.3	9.359	3.845
Banaadir	2005	23.6	99.5	1.618	0.851
Bari	2005	0	56.6	4.994	1.557
Bay	2005	0	0	14.756	3.568
Galguduud	2005	31.7	98.9	1.561	1.006
Gedo	2005	0	3.4	8.78	2.484
Hiiraan	2005	0.1	91.5	3.218	1.215
Jubbada Dhexe	2005	0	5.9	13	7.002
Jubbada Hoose	2005	0	70.1	4.456	2.057
Mudug	2005	48.3	99.4	1.24	0.832
Nugaal	2005	50.4	99.6	1.201	0.801
Sanaag	2005	4.9	98	2.288	1.047
Shabeellaha Dhexe	2005	9.7	98.2	1.894	1.024
Shabeellaha Hoose	2005	0	52.7	5.183	2.03
Sool	2005	0	76.6	4.083	1.547
Togdheer	2005	0	20.4	10.575	6.86
Woqooyi Galbeed	2005	11.9	76.7	3.855	3.715
Awdal	2007	71.2	98.9	0.929	1.124
Bakool	2007	0	0	20.816	5.574
Banaadir	2007	67.5	100	0.94	0.686
Bari	2007	46.5	93.7	1.751	1.953
Bay	2007	0	0	26.228	2.402
Galguduud	2007	0	16.7	7.757	3.202
Gedo	2007	0	0	15.817	3.938
Hiiraan	2007	0	0	14.828	2.785
Jubbada Dhexe	2007	0	0.3	20.135	8.436
Jubbada Hoose	2007	0	0.8	12.05	4.167
Mudug	2007	3.1	83.2	3.357	2.151
Nugaal	2007	77.2	99.8	0.761	0.699
Sanaag	2007	73.9	98.7	0.843	1.007
Shabeellaha Dhexe	2007	6.9	81.5	3.479	2.973
Shabeellaha Hoose	2007	9.4	99.7	1.775	0.707
Sool	2007	70.9	99.2	0.879	0.853
Togdheer	2007	71.7	98.9	0.916	1.118
Woqooyi Galbeed	2007	96.1	100	0.411	0.288
Awdal	2008	37.9	97.9	1.559	1.212
Bakool	2008	0	54.2	5.127	1.519
Banaadir	2008	97.9	100	0.297	0.232
Bari	2008	1.1	53.6	5.951	4.407
Bay	2008	0	56.9	5.141	2.462
Galguduud	2008	0	27.9	6.294	2.13
Gedo	2008	0	79.5	4.169	1.09
Hiiraan	2008	0	80.5	4.194	1.077
Jubbada Dhexe	2008	0.1	34	7.138	3.8
Jubbada Hoose	2008	0	89.1	3.539	1.117
Mudug	2008	0.1	74.8	4.162	1.994
Nugaal	2008	3.2	90.8	2.857	1.503
Sanaag	2008	20.1	97.4	1.925	1.237
Shabeellaha Dhexe	2008	94.2	100	0.456	0.299
Shabeellaha Hoose	2008	98.3	100	0.427	0.193
Sool	2008	5.1	91.8	2.73	1.514
Togdheer	2008	25.4	84.5	2.924	3.521
Woqooyi Galbeed	2008	75.7	99.2	0.795	0.906
Awdal	2009	25.2	88.3	2.573	2.748
Bakool	2009	52.8	99.7	1.184	0.797
Banaadir	2009	99.8	100	0.129	0.121
Bari	2009	74.7	99.8	0.807	0.689
Bay	2009	19.5	99.7	1.581	0.724
Galguduud	2009	16.7	99.9	1.464	0.536
Gedo	2009	36.3	99.9	1.31	0.631
Hiiraan	2009	0	40	5.297	0.915
Jubbada Dhexe	2009	1.2	72.1	4.25	2.516
Jubbada Hoose	2009	0.1	64.1	4.636	2.404
Mudug	2009	76.2	99.9	0.808	0.553
Nugaal	2009	46.5	98.5	1.34	1.049
Sanaag	2009	74.1	99.4	0.798	0.805
Shabeellaha Dhexe	2009	98.8	100	0.291	0.221
Shabeellaha Hoose	2009	97.1	100	0.359	0.247
Sool	2009	42.5	98.1	1.461	1.191
Togdheer	2009	18.7	83.2	3.149	3.364
Woqooyi Galbeed	2009	55.5	99.7	1.111	0.775
Awdal	2010	40.1	85.4	2.916	5.001
Bakool	2010	38.1	94.4	1.841	1.757
Banaadir	2010	41.6	98.7	1.52	1.324
Bari	2010	43.6	90.8	2.033	2.531
Bay	2010	43.1	97.8	1.464	1.221
Galguduud	2010	4.4	97.5	2.28	1.107
Gedo	2010	54.7	100	1.072	0.546
Hiiraan	2010	6.3	73.3	4.106	3.321
Jubbada Dhexe	2010	24.5	79.6	3.451	4.052
Jubbada Hoose	2010	13.3	75	4.074	4.081
Mudug	2010	41.1	99	1.332	0.797
Nugaal	2010	26.9	87.9	2.565	2.682
Sanaag	2010	47	91.3	1.989	2.572
Shabeellaha Dhexe	2010	92.3	100	0.505	0.351
Shabeellaha Hoose	2010	31.4	99	1.572	0.967
Sool	2010	22.6	82.6	3.08	3.183
Togdheer	2010	24.6	74.3	4.305	5.962
Woqooyi Galbeed	2010	52.8	89.5	2.043	3.203
Awdal	2011	54.3	95.6	1.494	2.006
Bakool	2011	59.6	95.6	1.424	1.95
Banaadir	2011	98.2	100	0.286	0.223
Bari	2011	51	95	1.681	2.211
Bay	2011	51.4	93.4	1.737	2.468
Galguduud	2011	83.4	99.8	0.667	0.558
Gedo	2011	45.6	92.2	1.937	2.473
Hiiraan	2011	55.1	96.5	1.358	1.557
Jubbada Dhexe	2011	43.6	84.8	2.941	5.454
Jubbada Hoose	2011	33.4	82.7	3.029	4.161
Mudug	2011	94.9	100	0.376	0.338
Nugaal	2011	85.7	99.5	0.627	0.856
Sanaag	2011	59.8	95.4	1.36	1.886
Shabeellaha Dhexe	2011	92.4	99.8	0.373	0.567
Shabeellaha Hoose	2011	84.3	99.3	0.642	0.77
Sool	2011	64.3	98.4	1.097	1.185
Togdheer	2011	49.6	93.2	1.65	2.154
Woqooyi Galbeed	2011	86.2	100	0.625	0.413
Awdal	2014	97.7	100	0.22	0.251
Bakool	2014	8.1	85.2	3.118	2.127
Banaadir	2014	35.8	99.9	1.329	0.672
Bari	2014	67.9	99.3	0.953	0.882
Bay	2014	0	93.7	2.989	1.162
Galguduud	2014	62.5	98.7	1.075	1.066
Gedo	2014	24.3	99.4	1.611	0.851
Hiiraan	2014	4	95.6	2.488	1.223
Jubbada Dhexe	2014	69.2	97.9	1.038	1.434
Jubbada Hoose	2014	77.5	100	0.738	0.587
Mudug	2014	85.1	99.9	0.588	0.547
Nugaal	2014	79.8	99.7	0.717	0.737
Sanaag	2014	83.5	100	0.669	0.49
Shabeellaha Dhexe	2014	63.2	96.9	1.281	1.654
Shabeellaha Hoose	2014	8.3	94.1	2.362	1.525
Sool	2014	67.9	99.9	0.885	0.618
Togdheer	2014	94.6	99.9	0.41	0.415
Woqooyi Galbeed	2014	100	100	0.122	0.103
